# Supplementary material for: Evidence of the Dysbiotic Effect of Psychotropics on Gut Microbiota and Capacity of Probiotics to Alleviate Related Dysbiosis in a Model of the Human Colon
Source: Int J Mol Sci. 2023 Apr 15;24(8):7326. doi: 10.3390/ijms24087326 (PMC10138884; doi:10.3390/ijms24087326)
Supplement: Supplementary file 1 [file ijms-24-07326-s001.zip]

Archive with 1 entries (1 files):
- Supplementary figures and Tables.pdf
